# Supplementary material for: A Novel Class of Cationic and Non-Peptidic Small Molecules as Hits for the Development of Antimicrobial Agents
Source: Molecules. 2018 Jun 22;23(7):1513. doi: 10.3390/molecules23071513 (PMC6099707; doi:10.3390/molecules23071513)
Supplement: Supplementary file 1 [file molecules-23-01513-s001.zip]

Archive with 12 entries (11 files):
- IMAGENES/
- IMAGENES/FIG-2-revised.tif
- IMAGENES/FIG-3.tif
- IMAGENES/FIG-4-revised.tif
- IMAGENES/FIG-5-revised.tif
- IMAGENES/revised Figure 1.tif
- IMAGENES/revised Scheme 5.tif
- IMAGENES/revised Table 1.docx
- IMAGENES/Scheme 1.tif
- IMAGENES/Scheme 2.tif
- IMAGENES/Scheme 3.tif
- IMAGENES/Scheme 4.tif
